# Supplementary material for: miR390 family of Cymbidium goeringii is involved in the development of reproductive organs in transgenic Arabidopsis
Source: BMC Plant Biol. 2022 Mar 26;22:149. doi: 10.1186/s12870-022-03539-3 (PMC8962573; doi:10.1186/s12870-022-03539-3)
Supplement: Supplementary file 1 — Additional file 1. [file 12870_2022_3539_MOESM1_ESM.xlsx]

## Sheet: Sheet1
Table S1. The list of gene sequences
Gene	sequence
cgo-MIR390a	AAAAGCAGGGAGAAATCCTTAAAGCTCAGGAGGGATAGCGCCATGGTTCATCAGTGTGCTTAGAGATTTAATGAGATTTTTTCTTTCTTCATTTCTTGATCTGTGACGCTATCTATCCTGAGTTTTATTGGTTCTTCCTGCTCTC
cgo-MIR390b	ACAAGTATGGGAGAACCATTAAAGCTCAGGAGGGATAGCGCCACGGATCGTGAGAGAGCTGATTAGCTCTTTGAGGCTTTCTCTCGCTTCTGTGACGCTATCTATCCTGAGTTTTATGGGTTCTTCTTGCTCT
cgo-MIR390c	AATGTATGGGAGAACCATTAAAGCTCAGGAGGGATAGCGCCATGAATGATTATGCATGTAAAACCTGGTGATGAGCTTGCTCTCTTTATCAGGTTTTTTGTTTCATTCTGTGACGCTATCTATCCTGAGTTCTATTGGTTCTTCCTGCTT
cgo-miR390a-5p	AAGCUCAGGAGGGAUAGCGCC
cgo-miR390b-5p	AAGCUCAGGAGGGAUAGCGCC
cgo-miR390c-5p	AAGCUCAGGAGGGAUAGCGCC
cgo-miR390a-3p.1	UGUGACGCUAUCUAUCCUGAG
cgo-miR390b-3p.1	UGUGACGCUAUCUAUCCUGAG
cgo-miR390c-3p	UGUGACGCUAUCUAUCCUGAG
cgo-miR390a-3p.2	CGCUAUCUAUCCUGAGUUUUA
cgo-miR390b-3p.2	CGCUAUCUAUCCUGAGUUUUA
