# Supplementary material for: miR390 family of Cymbidium goeringii is involved in the development of reproductive organs in transgenic Arabidopsis
Source: BMC Plant Biol. 2022 Mar 26;22:149. doi: 10.1186/s12870-022-03539-3 (PMC8962573; doi:10.1186/s12870-022-03539-3)
Supplement: Supplementary file 2 — Additional file 2. [file 12870_2022_3539_MOESM2_ESM.xlsx]

## Sheet: Sheet1
Table S2. The raw statistical of Fig. 5C
View	WT	35S::MIR390a	35S::MIR390b	35S::MIR390c
1	143	95	115	32
2	133	122	136	26
3	111	109	146	25
4	133	75	83	17
5	91	83	75	24
6	86	86	75	29
7	75	137	76	35
8	81	84	84	33
9	75	73	93	45
10	134	114	135	29
Average value	106.2	97.8	101.8	29.5
Standard deviation	27.5027	21.6066	28.3815	7.51665
