# Supplementary material for: miR390 family of Cymbidium goeringii is involved in the development of reproductive organs in transgenic Arabidopsis
Source: BMC Plant Biol. 2022 Mar 26;22:149. doi: 10.1186/s12870-022-03539-3 (PMC8962573; doi:10.1186/s12870-022-03539-3)
Supplement: Supplementary file 3 — Additional file 3. [file 12870_2022_3539_MOESM3_ESM.xlsx]

## Sheet: Sheet1
Table S3. The raw statistical of Fig. 5D
View	WT			35S::MIR390a			35S::MIR390b			35S::MIR390c
	staining number	total number	staining rate(%)	staining number	total number	staining rate(%)	staining number	total number	staining rate(%)	staining number	total number	staining rate(%)
1	163	165	98.7879	76	76	100	52	52	100	27	28	96.4286
2	141	143	98.6014	106	108	98.1481	44	44	100	89	90	98.8889
3	131	133	98.4962	106	111	95.4955	46	46	100	259	263	98.4791
4	108	111	97.2973	39	39	100	47	48	97.9167	21	22	95.4545
5	130	133	97.7444	55	55	100	19	19	100	28	30	93.3333
6	90	91	98.9011	88	89	98.8764	31	32	96.875	16	16	100
7	83	86	96.5116	71	72	98.6111	26	26	100	41	41	100
8	75	75	100	28	28	100	41	42	97.619	166	168	98.8095
9	81	81	100	31	32	96.875	70	70	100	30	30	100
10	73	75	97.3333	25	25	100	21	22	95.4545	124	126	98.4127
Average value	-	-	98.3673	-	-	98.8006	-	-	98.7865	-	-	97.9807
Standard deviation	-	-	1.15037	-	-	1.57202	-	-	1.69019	-	-	2.22531
