# Supplementary material for: miR390 family of Cymbidium goeringii is involved in the development of reproductive organs in transgenic Arabidopsis
Source: BMC Plant Biol. 2022 Mar 26;22:149. doi: 10.1186/s12870-022-03539-3 (PMC8962573; doi:10.1186/s12870-022-03539-3)
Supplement: Supplementary file 4 — Additional file 4. [file 12870_2022_3539_MOESM4_ESM.xlsx]

## Sheet: Sheet1
Table S4. The raw statistical of Fig. 5F
	Pollen germination rate (%)
View	WT	35S::MIR390a	35S::MIR390b	35S::MIR390c
1	0.663636	0.725806	0.660377	0.7
2	0.711111	0.746269	0.611111	0.5625
3	0.6	0.675676	0.627907	0.73913
4	0.730769	0.607843	0.627451	0.727273
5	0.683333	0.595745	0.6	0.553846
6	0.666667	0.642857	0.775	0.619048
7	0.708333	0.685185	0.73913	0.733333
8	0.641026	0.727273	0.661017	0.695652
9	0.690141	0.7	0.763889	0.619048
10	0.714286	0.658537	0.671429	0.746479
Average value	0.68093	0.676519	0.673731	0.669631
Standard deviation	0.0394314	0.0507661	0.0637751	0.0743238
