# Supplementary material for: miR390 family of Cymbidium goeringii is involved in the development of reproductive organs in transgenic Arabidopsis
Source: BMC Plant Biol. 2022 Mar 26;22:149. doi: 10.1186/s12870-022-03539-3 (PMC8962573; doi:10.1186/s12870-022-03539-3)
Supplement: Supplementary file 5 — Additional file 5. [file 12870_2022_3539_MOESM5_ESM.xlsx]

## Sheet: Sheet1
Table S5. The raw statistical of Fig. 5G
	Length of pollen tubes (mm)
Number	WT	35S::MIR390a	35S::MIR390b	35S::MIR390c
1	241.195	221.882	260.023	376.041
2	135.669	279.608	212.594	270.175
3	194.714	190.196	306.449	275.502
4	227.356	142.161	250.69	242.929
5	282.37	263.698	135.95	257.375
6	294	229.021	201.119	180.219
7	327.641	155.458	248.595	251.498
8	265.736	276.779	233.465	284.092
9	197.563	211.107	222.671	198.681
10	243.625	150.001	269.338	256.18
11	259.589	291.55	159.326	215.918
12	188.571	254.175	205.153	200.99
13	282.631	316.263	240.079	215.74
14	255.653	244.079	274.08	216.974
15	178.65	173.087	212.963	424.305
16	163.64	205.181	200.493	230.541
17	265.746	249.598	284.877	226.476
18	285.4	248.34	187.242	179.262
19	138.159	365.143	327.942	213.517
20	273.805	200.087	226.571	188.457
Average value	235.087	233.372	232.981	245.244
Standard deviation	54.4869	57.5749	47.128	61.8008
