# Supplementary material for: miR390 family of Cymbidium goeringii is involved in the development of reproductive organs in transgenic Arabidopsis
Source: BMC Plant Biol. 2022 Mar 26;22:149. doi: 10.1186/s12870-022-03539-3 (PMC8962573; doi:10.1186/s12870-022-03539-3)
Supplement: Supplementary file 6 — Additional file 6. [file 12870_2022_3539_MOESM6_ESM.xlsx]

## Sheet: Sheet1
Table S6. The raw statistical of Fig. 7B
	Length					Width
Number	WT	35S::MIR390a	35S::MIR390b	35S::MIR390c		WT	35S::MIR390a	35S::MIR390b	35S::MIR390c
1	21.792	31.152	33.822	25.49		1.808	2.656	2.684	2.408
2	22.455	31.984	34.799	25.328		1.766	2.527	2.293	2.171
3	22.434	26.4	33.642	24.485		2.048	2.17	2.475	2.126
4	25.953	32.94	31.062	21.669		1.817	2.409	2.75	2.45
5	25.625	26.818	27.918	23.32		2.048	2.32	2.923	2.4
6	26.969	34.376	25.408	28.841		1.92	2.497	3.283	2.5
7	27.047	30.641	31.819	24.629		1.72	2.24	2.785	2.376
8	23.731	34.321	36.228	22.294		1.866	2.497	2.435	2.526
9	22.682	29.545	30.109	23.13		1.866	2.133	2.225	2.357
10	26.308	27.215	30.791	23.812		1.765	2.579	2.224	2.407
11	27.188	25.891	25.332	22.929		1.718	2.9	2.89	2.293
12	24.648	32.323	34.514	25.035		1.619	2.525	2.817	2.111
13	27.353	28.258	29.257	24.52		1.85	1.933	2.334	2.103
14	22.45	32.429	35.303	23.958		2.069	2.702	2.856	2.184
15	20.35	27.39	29.938	28.756		1.817	2.73	3.031	2.076
Average value	24.4657	30.1122	31.3295	24.5464		1.84647	2.45453	2.667	2.2992
Standard deviation	2.32538	2.94017	3.42801	2.04031		0.130247	0.257461	0.32067	0.156029
